# Supplementary material for: High-density P300 enhancers control cell state transitions
Source: BMC Genomics. 2015 Nov 6;16:903. doi: 10.1186/s12864-015-1905-6 (PMC4636788; doi:10.1186/s12864-015-1905-6)
Supplement: Additional file 2: Table S1. — Publicly available datasets used to curate SE catalogs.(XLSX 51 kb) [file 12864_2015_1905_MOESM2_ESM.xlsx]

## Sheet: mouse
mouse P300 ChIP-seq datasets
GSM1355152	p300_ESC_rep1
GSM1355153	p300_ESC_rep2
GSM1355165	p300_EpiLC_plusActivin
GSM1355166	p300_EpiLC_minusActivin
GSM1368003	ChIP-seq, 3T3-L1 adipocyte MED1 untreated, replicate 2
GSM1368004	ChIP-seq, 3T3-L1 adipocyte MED1 rosi treated, replicate 2
GSM1368005	ChIP-seq, 3T3-L1 adipocyte CBP untreated
GSM1368006	ChIP-seq, 3T3-L1 adipocyte CBP rosi treated
GSM1368007	ChIP-seq, 3T3-L1 adipocyte p300 untreated
GSM1368008	ChIP-seq, 3T3-L1 adipocyte p300 rosi treated
GSM1370458	MED1 ChIP-seq, 3T3-L1 4h, Scr_4h_exp1_MED1
GSM1370459	MED1 ChIP-seq, 3T3-L1 4h, CEBPb_4h_exp1_MED1
GSM1370460	MED1 ChIP-seq, 3T3-L1 4h, Scr_4h_exp2_MED1
GSM1370461	MED1 ChIP-seq, 3T3-L1 4h, CEBPb_4h_exp2_MED1
GSM1370462	MED1 ChIP-seq, 3T3-L1 4h, DMI_4h_exp1_MED1
GSM1370463	MED1 ChIP-seq, 3T3-L1 4h, NoDex_4h_exp1_MED1
GSM1370464	MED1 ChIP-seq, 3T3-L1 4h, DMI_4h_exp2_MED1
GSM1370465	MED1 ChIP-seq, 3T3-L1 4h, NoDex_4h_exp2_MED1
GSM1370466	MED1 ChIP-seq, 3T3-L1 4h
GSM1370467	p300 ChIP-seq, 3T3-L1 4h
GSM1135064	mouse_e11.5_face_ep300-flag
GSM1135065	mouse_e11.5_face_ep300-flag_control
GSM1135066	mouse_ESC_ep300-flag
GSM1199037	p300 Craniofacial ChIP-seq
GSM912893	Stanford_ChipSeq_MEL_p300_(SC-584)_IgG-rab
GSM912920	Stanford_ChipSeq_CH12_p300_(SC-584)_IgG-rab
GSM912921	Stanford_ChipSeq_MEL_p300_IgG-rab
GSM918747	LICR_ChipSeq_Heart_p300_adult-8wks
GSM918750	LICR_ChipSeq_ES-Bruce4_p300_E0
GSM913288	ChIP_p300_C2C12_6hDelta_repl1
GSM913289	ChIP_p300_C2C12_6hDAPT_repl1
GSM913290	ChIP_p300_C2C12_24hDelta_repl1
GSM913291	ChIP_p300_C2C12_24hDAPT_repl1
GSM1019072	p300 ChIP-Seq from Tdg fl/fl mouse ES cells, replicate a
GSM1019073	p300 ChIP-Seq from Tdg fl/fl mouse ES cells, replicate b
GSM1019074	p300 ChIP-Seq from Tdg fl/fl mouse ES cells, replicate c
GSM1019080	p300 ChIP-Seq from Tdg -/- mouse ES cells, replicate a
GSM1019081	p300 ChIP-Seq from Tdg -/- mouse ES cells, replicate b
GSM1019082	p300 ChIP-Seq from Tdg -/- mouse ES cells, replicate c
GSM1103356	P300 megakaryocytes
GSM987808	pro-B, p300 ChIP seq
GSM1003978	EP300_ChIP-seq, melanocyte cell line melan-a
GSM982756	Sample 69_CBP ChIP-seq, liver (circadian rhythm)
GSM982757	Sample 70_CBP ChIP-seq
GSM982758	Sample 71_CBP ChIP-seq
GSM982759	Sample 72_CBP ChIP-seq
GSM982760	Sample 73_CBP ChIP-seq
GSM982761	Sample 74_CBP ChIP-seq
GSM982762	Sample 75_p300 ChIP-sseq
GSM982763	Sample 76_p300 ChIP-sseq
GSM982764	Sample 77_p300 ChIP-sseq
GSM982765	Sample 78_p300 ChIP-sseq
GSM982766	Sample 79_p300 ChIP-sseq
GSM982767	Sample 80_p300 ChIP-sseq
GSM722695	RenLab-P300-heart
GSM722701	RenLab-P300-kidney
GSM722762	RenLab-P300-liver
GSM722862	RenLab-P300-lung
GSM723018	RenLab-P300-mESC
GSM918747	LICR_ChipSeq_Heart_p300_adult-8wks
GSM918750	LICR_ChipSeq_ES-Bruce4_p300_E0
GSM912893	Stanford_ChipSeq_MEL_p300_(SC-584)_IgG-rab
GSM912920	Stanford_ChipSeq_CH12_p300_(SC-584)_IgG-rab
GSM912921	Stanford_ChipSeq_MEL_p300_IgG-rab
GSM699164	p300 ChIP-Seq, E14 embryonic stem cells
GSM558909	P300 [ChIP-seq] HL-1 cardiac muscle cell line
GSM594600	ChIP-Seq for p300 in ES (129JAE-C57/B6) cells 1
GSM594601	ChIP-Seq for p300 in ES (129JAE-C57/B6) cells 2
GSM559652	Heart_p300_ChIP-seq
GSM559653	Midbrain_p300_ChIP-seq_2
GSM558675	p300_ChIPSeq, R-1 ES cells
GSM427092	p300 3T3-L1 ChIPseq
GSM427087	p300 liver ChIPseq
GSM348064	Forebrain_p300_ChIP-seq
GSM348065	Midbrain_p300_ChIP-seq
GSM348066	Limb_p300_ChIP-seq
GSM288359	ES_p300
GSM994534 1	S6KO_2_p300_ChIP-seq
GSM994533 1	WTTh2_2_p300_ChIP-seq
GSM994532 1	S1KO_2_p300_ChIP-seq
GSM994531 1	TbetKO_2_p300_ChIP-seq
GSM994530 1	S4KO _2_p300_ChIP-seq
GSM994529 1	WTTh1_2_p300_ChIP-seq
GSM994517 1	S6KO_p300_ChIP-seq
GSM994511 1	S1KO_p300_ChIP-seq
GSM994510 1	TbetKO_p300_ChIP-seq
GSM994509 1	S4KO_p300_ChIP-seq
GSM1004852 1	Th17_RORg ko_p300_ChIP-seq
GSM1004851 1	Th17_RORg wt_p300_ChIP-seq
GSM1004850 1	Th17_wt_p300_ChIP-seq
GSM1004849 1	Th17_wt_p300_ChIP-seq
GSM1004848 1	Th17_IRF4 -/-_p300_ChIP-seq
GSM1004847 1	Th17_IRF4 +/+_p300_ChIP-seq
GSM1004846 1	Th17_Batf -/-_p300_ChIP-seq
GSM1004845 1	Th17_Batf +/+_p300_ChIP-seq
GSM1004844 1	Th17_Stat3 fl/fl CD4-Cre_p300_ChIP-seq
GSM1004843 1	Th17_Stat3 +/+ CD4-Cre_p300_ChIP-seq
GSM1004842 1	Th0_wt_p300_ChIP-seq
GSM1004841 1	Th0_wt_p300_ChIP-seq

## Sheet: human
human P300 ChIP-seq datasets
GSM1290173	GM12878-p300-1A3_F8-SL31840
GSM1290174	GM12878-p300-1F4_E10-Rep1-SL31838
GSM1290175	GM12878-p300-1F4_E10-Rep2-SL34359
GSM1290176	GM12878-p300-2E10_D10-SL31839
GSM1290177	GM12878-p300-2F4_A8-SL31832
GSM1290178	GM12878-p300-2F6_F7-SL31831
GSM1290179	GM12878-p300-3B4_G6-SL31835
GSM1290180	GM12878-p300-3H6_B6-SL31834
GSM1290181	GM12878-p300-4C5_A1-SL31833
GSM1290182	GM12878-p300-5D2_A1-SL31836
GSM1290183	GM12878-p300-5F7_C9p-SL31841
GSM1290184	GM12878-p300-7H5_F2p-SL31842
GSM1290185	GM12878-p300-sc585_lotE3113-SL34362
GSM1290186	GM12878-p300-sc585_lotF2711-SL34358
GSM1333960	GM12878-37C-p300-1F4_E10-Rep1-Robotic-SL46203
GSM1333961	GM12878-37C-p300-1F4_E10-Rep2-Robotic-SL46209
GSM1333962	GM12878-37C-p300-1F4_E10-Rep1-Manual-SL45094
GSM1333963	GM12878-37C-p300-1F4_E10-Rep2-Manual-SL45095
GSM1333964	GM12878-37C-p300-sc585-lotE3113-Rep1-Robotic-SL46202
GSM1333965	GM12878-37C-p300-sc585-lotE3113-Rep2-Robotic-SL46205
GSM1333966	GM12878-37C-p300-sc585-lotEF2711-Rep3-Robotic-SL46204
GSM1334001	GM12878-p300-1F4_E10-Rep1-Manual-SL45092
GSM1334002	GM12878-p300-1F4_E10-Rep1-Robotic-SL46207
GSM1334003	GM12878-p300-1F4_E10-Rep2-Manual-SL45093
GSM1334004	GM12878-p300-1F4_E10-Rep2-Robotic-SL46208
GSM1249881	ChIP-seq_Brd4-re1-HEK293T
GSM1249882	ChIP-seq_Brd4-re2-HEK293T
GSM1249889	ChIP-seq_H3K27Ac-HEK293T
GSM1249890	ChIP-seq_P300-HEK293T
GSM1055812	ChIP-Seq p300 IMR90
GSM1055813	ChIP-Seq p300 IMR90+TNF-α
GSM1055818	ChIP-Seq H3K27ac IMR90
GSM1055819	ChIP-Seq H3K27ac IMR90+TNF-α
GSM1240110	P300_HCT116_Parental
GSM1239069	p300 ChIP-Seq for HSP70K71E_n1
GSM1239070	p300 ChIP-Seq for HSP70K71E_n2
GSM1239071	p300 ChIP-Seq for control_n1
GSM1239072	p300 ChIP-Seq for control_n2
GSM1239073	CBP ChIP-Seq for HSP70K71E_n1
GSM1239074	CBP ChIP-Seq for HSP70K71E_n2
GSM1239075	CBP ChIP-Seq for control_n1
GSM1239076	CBP ChIP-Seq for control_n2
GSM1122317	ME-1, p300 ChIP-Seq
GSM898055	OCI-LY1_P300_ChIP-seq
GSM763424	OCI-LY1_H3K27Ac_CHIP
GSM1009627	p300 Hour 0 Rep 1, Primary Human Umbilical Vein Endothelial Cells treated with VEGFa
GSM1009628	p300 Hour 1 Rep 1
GSM1009629	p300 Hour 4 Rep 1
GSM1009630	p300 Hour 12 Rep 1
GSM1009631	p300 Hour 0 Rep 2
GSM1009632	p300 Hour 1 Rep 2
GSM1009633	p300 Hour 4 Rep 2
GSM1009634	p300 Hour 12 Rep 2
GSM971334	HSC_p300
GSM971336	CD36_p300
GSM1059392	p300_ChIP, MCF7 breast cancer cell line
GSM1059386	H3K27ac_ChIP
GSM1067278	Erythroid p300
GSM905355	U87H_p300_ChipSeq
GSM749524	p300_untreated_NB4_ChIPseq
GSM835863	p300_SKNO1_ChIPseq
GSM929090	ChIP_Seq_p300_IMR90
GSM929092	ChIP_Seq_p300_H1
GSM831006	K562_P300
GSM831036	H1_P300
GSM803387	HudsonAlpha_ChipSeq_GM12878_p300_PCR1x
GSM803495	HudsonAlpha_ChipSeq_SK-N-SH_RA_p300_v041610.2
GSM803499	HudsonAlpha_ChipSeq_HepG2_p300_v041610.1
GSM803522	HudsonAlpha_ChipSeq_T-47D_p300_DMSO_0.02pct_v041610.2
GSM803542	HudsonAlpha_ChipSeq_H1-hESC_p300_v041610.2
GSM1010759	HudsonAlpha_ChipSeq_ECC-1_p300_v042211.1
GSM1010763	HudsonAlpha_ChipSeq_SK-N-SH_p300_v042211.1
GSM1010800	HudsonAlpha_ChipSeq_MCF-7_p300_v042211.1
GSM1010827	HudsonAlpha_ChipSeq_A549_p300_EtOH_0.02pct_v042211.1
GSM720424	p300 sequencing in estradiol (E2) treated MCF-7 cells
GSM720425	p300 sequencing in non-treated (DMSO as vehicle) MCF-7 cells
GSM935294	Stanford_ChipSeq_GM12878_p300_IgG-mus
GSM935401	Stanford_ChipSeq_K562_p300_IgG-rab
GSM935494	Stanford_ChipSeq_K562_p300_(SC-48343)_IgG-rab
GSM935500	Stanford_ChipSeq_HeLa-S3_p300_(SC-584)_IgG-rab
GSM935545	Stanford_ChipSeq_HepG2_p300_(SC-584)_IgG-rab
GSM935559	Stanford_ChipSeq_GM12878_p300_(SC-584)_IgG-mus
GSM935562	Stanford_ChipSeq_GM12878_p300_(SC-584)_std
GSM1003626	Stanford_ChipSeq_SK-N-SH_p300_(SC-584)_IgG-rab
GSM1003513	Broad_ChipSeq_H1-hESC_P300_KAT3B
GSM1003514	Broad_ChipSeq_Osteobl_P300_KAT3B
GSM1003583	Broad_ChipSeq_K562_p300
GSM686943	LNCaP-p300-dht-siCTRL-ChIP-Seq
GSM686944	LNCaP-p300-dht-siFoxA1-ChIP-Seq
GSM602291	ESC_p300
GSM602299	NEC_p300
GSM525265	SRS009476.1_CBP_T0.fq Human glioblastoma T98G cells
GSM525266	SRS009478.1_p300_T0.fq
GSM525267	SRS009480.1_p300_T30-2.fq
GSM525268	SRS009457.1_CBP_T30-1.fq
GSM525269	SRS009477.1_CBP_T30-2.fq
GSM525270	SRS009479.1_p300_T30-1.fq
GSM447587	hESC-P300-1a
GSM393945	CD4-CBP
GSM393946	CD4-p300
