# Supplementary material for: High-density P300 enhancers control cell state transitions
Source: BMC Genomics. 2015 Nov 6;16:903. doi: 10.1186/s12864-015-1905-6 (PMC4636788; doi:10.1186/s12864-015-1905-6)
Supplement: Additional file 3: Table S2. — A summary of datasets used in this study.(XLSX 14 kb) [file 12864_2015_1905_MOESM3_ESM.xlsx]

## Sheet: Sheet1
Cell type	IP Target or sequencing method	GEO or pubmed ID:	Control
mESC	P300	GSM723018	Input
mESC	Med1	GSM560348	Input
mESC	H3K27Ac	GSM1000099	Input
mESC	RNA-seq	GSM723776	N/A
mESC	Oct4	GSM1082340	Input
mESC	Sox2	GSM1082341	Input
mESC	Nanog	GSM1082342	Input
mESC	H3K4me3	GSM723017	Input
Mouse Macrophage (untreated)	P300	GSM487448	Input
Mouse Macrophage (LPS stimulated)	P300	GSM487449	Input
Mouse Macrophage (untreated)	RNA-seq	GSM814842	N/A
Mouse Macrophage (LPS stimulated 15 min)	RNA-seq	GSM814843	N/A
Mouse Macrophage (LPS stimulated 30 min)	RNA-seq	GSM814844	N/A
Mouse Macrophage (LPS stimulated 60 min)	RNA-seq	GSM814845	N/A
Mouse Macrophage (LPS stimulated 120 min)	RNA-seq	GSM814846	N/A
ThioMac-GroSeq-notx-1h-group-1	Gro-seq	GSM1183906	N/A
ThioMac-GroSeq-notx-6h-group-1	Gro-seq	GSM1183907	N/A
ThioMac-GroSeq-KLA-1h-group-1	Gro-seq	GSM1183910	N/A
ThioMac-GroSeq-notx-group-2	Gro-seq	GSM1183914	N/A
ThioMac-GroSeq-KLA-1h-group-2	Gro-seq	GSM1183916	N/A
ThioMac-GroSeq-notx-group-3	Gro-seq	GSM1183920	N/A
ThioMac-GroSeq-notx-group-4	Gro-seq	GSM1183921	N/A
ThioMac-GroSeq-notx-group-5	Gro-seq	GSM1183922	N/A
ThioMac-GroSeq-KLA-1h-group-3	Gro-seq	GSM1183923	N/A
ThioMac-GroSeq-KLA-1h-group-4	Gro-seq	GSM1183924	N/A
ThioMac-GroSeq-KLA-1h-group-5	Gro-seq	GSM1183926	N/A
ThioMac-GroSeq-IBET-2h-Inhibitors-group-1	Gro-seq	GSM1183929	N/A
ThioMac-GroSeq-DMSO-2h-KLA-1h-Inhibitors-group-1	Gro-seq	GSM1183930	N/A
ThioMac-GroSeq-IBET-2h-KLA-1h-Inhibitors-group-1	Gro-seq	GSM1183932	N/A
eQTL	SNP-Chip	24604202	N/A
Human Macrophage SE	H3K27Ac	24119843	N/A
Mouse Th1	P300	GSM994508	Input
Mouse Th2	P300	GSM994516	Input
Mouse Th17	P300	GSM1004851	Input
Mouse Th17	P300	GSM1004850	Input
Mouse Th17	P300	GSM1004849	Input
Mouse Th1	RNA-seq	GSM1169413	N/A
Mouse Th2	RNA-seq	GSM1169438	N/A
Mouse Th17	RNA-seq	GSM1169415	N/A
Mouse B Cell	P300	SRX347811	N/A
Th17 cells treated with DMSO [RNA2-1]	RNA-seq	GSM1357524	N/A
Th17 cells treated with TMP778 (2.5uM) [RNA2-1]	RNA-seq	GSM1357525	N/A
Th17 cells treated with TMP920 (10uM) [RNA2-1]	RNA-seq	GSM1357526	N/A
Rorc knockout cells treated with DMSO under Th17 polarizing conditions [RNA2-1]	RNA-seq	GSM1357529	N/A
Th17 cells treated with DMSO [RNA2-2]	RNA-seq	GSM1357530	N/A
Th17 cells treated with TMP778 (2.5uM) [RNA2-2]	RNA-seq	GSM1357531	N/A
Th17 cells treated with TMP920 (10uM) [RNA2-2]	RNA-seq	GSM1357532	N/A
Rorc knockout cells treated with DMSO under Th17 polarizing conditions [RNA2-2]	RNA-seq	GSM1357535	N/A
Th1 miRNA	Small RNA-seq	20605486	N/A
Th2 miRNA	Small RNA-seq	20605486	N/A
Th17 miRNA	Small RNA-seq	20605486	N/A
Human ESC SE	H3K27Ac	24119843	N/A
mESC	Pol II ChIA-PET	GSM1084137	N/A
mESC	Pol II ChIA-PET	GSM1084138	N/A
Mouse T helper cell lncRNA catalog	RNA-seq	GSE48138	N/A
Mouse ESC lncRNA catalog	RNA-seq	GSE36799	N/A
Mouse Th17 B-ATF ko (-/-)	RNA-seq	GSM1004974	N/A
Mouse Th17 B-ATF wt (+/+)	RNA-seq	GSM1004973	N/A
Mouse Th17 c-Maf ko (flox/CD4-Cre)	RNA-seq	GSM1004972	N/A
Mouse Th17 c-Maf wt (+/CD4-Cre)	RNA-seq	GSM1004971	N/A
Mouse Th17 STAT3 wt (+/CD4-Cre)	RNA-seq	GSM1004970	N/A
Mouse Th17 IRF4 ko (-/-)	RNA-seq	GSM1004969	N/A
Mouse Th17 IRF4 wt (+/+)	RNA-seq	GSM1004968	N/A
Mouse Th17 B-ATF ko (-/-)	RNA-seq	GSM1004967	N/A
Mouse Th17 B-ATF wt (+/+)	RNA-seq	GSM1004966	N/A
Mouse Th17 c-Maf ko (flox/CD4-Cre)	RNA-seq	GSM1004965	N/A
Mouse Th17 c-Maf wt (+/CD4-Cre)	RNA-seq	GSM1004964	N/A
Mouse Th17 RORg ko (GFP KI)	RNA-seq	GSM1004963	N/A
Mouse Th17 RORg wt (+/+)	RNA-seq	GSM1004962	N/A
Mouse Th17 STAT3 ko (flox/CD4-Cre)	RNA-seq	GSM1004961	N/A
Mouse Th17 wt	RNA-seq	GSM1004960	N/A
Mouse Th17 IRF4 ko (-/-)	RNA-seq	GSM1004959	N/A
Mouse Th17 IRF4 wt (+/+)	RNA-seq	GSM1004958	N/A
Mouse Th17 STAT3 ko (flox/CD4-Cre)	RNA-seq	GSM1004957	N/A
Mouse Th17 STAT3 wt (+/CD4-Cre)	RNA-seq	GSM1004956	N/A
Mouse Th17 RORg ko (GFP KI)	RNA-seq	GSM1004955	N/A
Mouse Th17 RORg wt (+/+)	RNA-seq	GSM1004954	N/A
Mouse Th17 STAT3 ko	STAT3	GSM1004862	input
Mouse Th17 wt	STAT3	GSM1004861	input
Mouse Th17 wt	STAT3	GSM1004860	input
Mouse Th17 wt	RORg	GSM1004856	input
Mouse Th17 wt	RORg	GSM1004855	input
Mouse Th17 RORg ko	RORg	GSM1004854	input
Mouse Th17 IRF4 ko	IRF4	GSM1004832	input
Mouse Th17 wt	IRF4	GSM1004831	input
Mouse Th17 B-ATF ko	B-ATF	GSM1004788	input
Mouse Th17 wt	B-ATF	GSM1004787	input
Mouse Th17 wt	B-ATF	GSM1004786	input
Human Th17 SE	H3K27Ac	24119843	N/A
Human CD14+	RNA-seq	GSM1220575
Human CD14+	ChIP-seq	GSM1003559
