# Supplementary material for: High-density P300 enhancers control cell state transitions
Source: BMC Genomics. 2015 Nov 6;16:903. doi: 10.1186/s12864-015-1905-6 (PMC4636788; doi:10.1186/s12864-015-1905-6)
Supplement: Additional file 5: Table S3. — Cell-specific SE-associated genes in T helper cells.(XLSX 74 kb) [file 12864_2015_1905_MOESM5_ESM.xlsx]

## Sheet: Sheet1
Th1 module	Th2 module	Th17 module	Th1 Th2 module	Th2 Th17 module	Th1 Th17 module	Th1 Th2 Th17 module
Fasl	Pparg	Pls3	Col1a1	Smo	Hip1r	Klf6
Tbx21	Il4	Ahr	Cd244	Galc	Gramd3	AA881470
Nkg7	Ubl3	Iyd	Wisp1	Scamp1	Adprh	Dlat
Cacnb4	Oit3	Upp1	Fhl2	Tec	Kifc2	Sdhd
Adora2a	Il19	Cpd	Cars	Nucb2	Mettl1	Ccnd2
Acsl6	Tube1	Ahrr	C8g	Zc3h12c	Tspan31	Gpr107
Ms4a4c	Moxd1	Emb	Cd48	Fam40b	Tex14	Mnt
Ms4a6b	Il13	Dab2	Lta4h	Plagl2	Thg1l	Pemt
Nrp1	Rps6ka5	Cpox	Celsr1	Hipk2	Bcas1	Dazap2
Il18rap	Gpld1	Cldnd1	1700040L02Rik		Hivep2	Lck
Il1rl1	F2rl2	Tmem132a	Dusp6		Itga2	Sept1
Il18r1	1810007M14Rik	Slc15a3	Stc2		Gtf2ird2	Tom1l2
Acoxl	Gzma	Slc29a2	Itk		Igfbp4	Wdr77
Gbp3	Epas1	Kcnip2	Fam71b		Il12rb2	Adora3
Alad	Il24	Il17a	Camkk1		Trib2	Atp5f1
Tmem159	Cth	Paqr8	Pole2		Pik3r5	Gm2a
Ifit1	Nsun7	Il1r1	Klhdc2		Ntn1	Hk2
Nfkbiz	Nsmce1	Sema6d	D830046C22Rik		Rcbtb2	Loxl3
Tbkbp1	Kif23	Oaz3	Fos		Brp16	Kat2b
Gbp6	Cyp11a1	Rorc	Iqgap2		Plec1	Spg7
Gbp5	9430020K01Rik	Tspan5	Btg3		Cd200	Rpl13
Nmnat2	Jdp2	Tnc	Rsph1		Ms4a4d	Rpa1
Gvin1	Arhgap5	Ski	Lpin2		Rfk	Pxmp4
Ifit2	Ccdc33	Etv6	Smchd1		Shisa5	Smarcb1
Amica1	BC057079	6430548M08Rik	Smc5		Stat1	Mapk7
Gpr55	Sccpdh	Crispld2	Hexa		Prdx6	Araf
Cxcr3	4932438H23Rik	Rora	Cd163l1		cf4	Lman2l
D8Ertd82e	Faim3	Scarf1	1810014F10Rik		Fggy	Dpp9
Prkca	4930486G11Rik	Trps1	Trp53bp2		4930579C15Rik	Lsr
Ffar2	0610010O12Rik	Timd2	Sele		Lypla2	Srr
Fes	Rnf152	Ppp1r14c	Slc25a25		Tas1r1	Smg5
Ifng	F2r	Ccr6	Phf19		Pitpnm2	Tnk1
Ms4a4b	Efna5	Il17f	Ube2l6		A930008G19Rik	Acap1
4933430I17Rik	Htr1b	Tdrkh	Tspan18		Maml2	Ddt
Rufy4	1700025K23Rik	Sestd1	Rasgrp1		Lrrc24	Nacc1
Iigp2	5033411D12Rik	Lingo4	Aurka		Ankrd13b	Ltbp2
Ifit3	Eml1	Gpr15	Rbl1		Ccr7	Mll1
AW112010	Akap6	Ust	Ccdc109b		Arap2	Cd3g
Igtp	Rbm47	Gja3	0610037D15Rik		9630033F20Rik	Supt6h
	EG331493	Il23r	Ak2		Plekhg5	Sdf2
	Mar10	Nebl	Per3		Ccdc64	Sf3a1
		1600014C10Rik	Errfi1		Klhl6	1500002O20Rik
		Atrnl1	Ttll10		Trp53i13	Ppard
		Fcrl1	Cenpc1		S1pr1	Def6
		Ext1	Ccdc77		Slc25a26	Daxx
			Dennd5b		Sorl1	Cd320
			Cd9		Btla	Tgfb1
			Sema4b		Jun	Ccdc97
			2610020H08Rik		Gm609	Lcp2
			Exod1		Cbx7	Nudt14
			Acsm3		Txk	Atg4d
			Mlf1ip		Osm	Arrdc2
			Gpr83		Gtf2i	Bcam
			Folr4		Stat4	Tomm40
			Il10ra		Vps37b	Ap1m1
			1700017B05Rik		Klhl21	2510049I19Rik
			Sept14		Cd80	Stk11
			Cntrob		H60b	Atp5d
			Vav3		C030006K11Rik	Pafah1b2
			5830405N20Rik		Ms4a6c	Tbc1d8
			Fignl1		Eif4a	D1Bwg0212e
			Plxnb2			Keap1
			Snx26			Btbd2
			1700021A07Rik			Csnk1g2
			Rtkn2			Fam108a
			Egr2			Mobkl2a
			Inpp4b			Ddx23
			Ncapd2			Nosip
			Egr1			Pih1d1
			Prc1			Rps11
			Isg20			Supt5h
			Tmem194			Paf1
			AI848100			Timm50
			Pif1			Med29
			Kif14			Ncstn
			Tnfrsf18			Ercc1
			S100a13			Crtc1
			Serpinb6b			Rnf215
			Fam129c			Sec14l2
			Acpl2			Rps6ka1
			Gpr146			Snrnp200
			Cenpe			Ciao1
			Adrb2			Taf6l
			Serpinb9			Kpna6
			6330442E10Rik			Farsa
			Hist2h2bb			Gcdh
			Hist1h2be			Nfat5
			Dcun1d3			Stat3
			Hist1h1a			Stat5a
			Arl4c			Map3k11
			Olfr524			Atn1
			Enthd1			Phb2
			Fam118b			Ptpn6
			Ppp4r1l			Emg1
			Insl6			Lpcat3
			Hist1h1e			Ppp1cc
			Nup107			Ndrg2
			Rnf26			E130112L23Rik
			3110082I17Rik			Wwox
			B430305J03Rik			Cnn2
			4831426I19Rik			Polr2e
			Phxr2			Plod3
			Mtap6			Ap1s1
			Kbtbd11			Srpk1
			AI504432			Prcc
			Glipr1			BC023814
			Bcl2			Hdgf
			9430015G10Rik			Fxyd4
			Hist2h4			Ccdc130
			Hist1h4c			2410018C20Rik
			Hist1h2ab			Wdr1
			Tnfaip8			Slc2a9
			Cks2			Ndrg1
			Nsl1			Man2b1
			Hist1h3a			1500041N16Rik
			Hist1h2ac			Prdx2
			Scn2b			Txn2
			Vmn2r84			Insrr
			Rbm44			Cd247
			Cass4			Pldn
			4922505G16Rik			Ncoa2
			Hist1h2bb			Kctd20
			2700094K13Rik			Ankrd13d
			2310022K01Rik			Dhx34
			Ifi27			Zbtb17
			H2T10			Eps15l1
						Aamp
						Tmbim1
						Rnf114
						A530013C23Rik
						Cyba
						Aprt
						Stambp
						Vars
						D17H6S56E3
						Hspa1a
						Hspa1l
						Bat5
						Neu1
						Ddah2
						Clic1
						Lsm2
						Fance
						Bcl2l1
						Ccdc124
						Zmiz1
						Aldh16a1
						Id3
						Arid1a
						4930432K21Rik
						Phax
						Ubqln4
						Rps18
						Rps15a
						Hdac5
						Nf2
						Zmat5
						Dqx1
						Tor2a
						Sdhb
						Kdsr
						Vps4b
						Rps25
						Aldh3a2
						Cacna2d2
						Slc3a2
						Nxf1
						Stx5a
						Tnfrsf13b
						2610507B11Rik
						4632411B12Rik
						Mett10d
						Brf1
						Dhdds
						Aim1l
						Ubxn11
						ORF61
						Anapc1
						Tsg101
						Map3k4
						Fam38a
						Rnf166
						Slc25a11
						Trappc2l
						Galns
						Sirt2
						Hnrnpl
						Gadd45b
						Clpx
						Nat9
						Serac1
						Setdb1
						Anxa9
						Prune
						Lass2
						Capza2
						Nfe2l2
						Prpsap1
						Bola1
						Ppfibp1
						Gtf3a
						Mtif3
						Lnx2
						Mapkapk2
						Cyth1
						Zpbp2
						Med24
						Psmd3
						Traf4
						Nek8
						Rab11fip4
						Wsb1
						Pgs1
						Ghdc
						Rab5a
						B4galt5
						Ints2
						Hist1h2bc
						Hist2h2bb
						Stard3
						Spag7
						Pfn1
						Ksr1
						Smurf2
						Ccdc45
						Vezf1
						Cuedc1
						Sfrs1
						Kcnab3
						Ncor1
						Trpv2
						Pcgf2
						Ccdc49
						Pip4k2b
						Dullard
						Rai12
						Gabarap
						Phf23
						Acadvl
						Ikzf1
						Slc25a39
						Zbtb4
						Fdxr
						E2f2
						Fis1
						Isyna1
						Tmem160
						H13
						Rnf145
						Mtap1s
						Grb7
						D8Ertd738e
						Fkbp8
						Bat1a
						Tlcd1
						Gm1821
						EG216818
						Ubb
						Ubc
						D17Wsu104e
						Mrpl24
						Aig1
						Utrn
						Gtf3c6
						Fyn
						Qrsl1
						Rtn4ip1
						Aim1
						Reep3
						Ptprk
						Wdr51b
						Apaf1
						Pex7
						Pctk2
						Ccdc41
						Ddx21
						Ddx50
						Vps26a
						Supv3l1
						D10Ertd641e
						Ddit4
						Dnajb12
						Cbara1
						Actr2
						Ndufs7
						Mum1
						Snrpd3
						Ddc
						Cabin1
						Ap3d1
						Sf3a2
						Timm13
						Vps13d
						Ncln
						Hcfc2
						Nfyb
						Txnrd1
						Glt8d2
						Pofut2
						Slc36a1
						Hint1
						Lyrm7
						Papolg
						Rel
						Pus10
						Pex13
						Cyfip2
						Ppp2ca
						Gnb2l1
						Sar1b
						Phf15
						Ube2b
						Cdkn2aipnl
						Kremen1
						Nefh
						Med7
						Btg2
						2410008K03Rik
						Ccdc117
						Dynll2
						Supt4h2
						Supt4h1
						Tubd1
						Rps6kb1
						Rnft1
						Prpsap2
						Srebf1
						Prkar1a
						Id2
						Ern1
						Pecam1
						Polg2
						Ddx5
						Rab37
						Slc9a3r1
						Srp68
						Exoc7
						Ube2o
						Kif1c
						Mink1
						Eral1
						Dlg4
						Dvl2
						Alox8
						Per1
						Vamp2
						Tmem107
						Pfas
						Stat5b
						Lsm12
						Ubtf
						Nmt1
						1700028N14Rik
						Map3k14
						Gtf2a1
						Sdccag1
						Srp54
						Srp54c
						Psma6
						Mthfd1
						Prkch
						Snapc1
						Ccdc88c
						Pitrm1
						Pfkp
						Isca2
						Npc2
						Angel1
						Gpr132
						Exoc2
						2010111I01Rik
						Fancc
						Ptch1
						Polk
						Col4a3bp
						1200014M14Rik
						Pde4d
						Txndc16
						Psmc6
						Mapk1ip1l
						Arhgef3
						Lcp1
						Zc3h13
						Slc25a30
						Narg1l
						Mtrf1
						Wbp4
						Sugt1
						Chrna2
						Trim35
						Pdlim2
						Sorbs3
						Ppp3cc
						Fyb
						Dad1
						Cct5
						Myc
						Mtss1
						Fam49b
						Rbx1
						Xpnpep3
						Csnk1e
						Sh3bp1
						Twf1
						Slc38a2
						Litaf
						Zfp263
						Cyc1
						D330001F17Rik
						Gpaa1
						Rpl24
						Cblb
						Arl6
						Senp5
						Pak2
						Zfp148
						D16Ertd472e
						St6gal1
						Mrpl39
						Runx1
						Son
						Gart
						Tmem50b
						Ifnar1
						Ifnar2
						Slc4a8
						Slc38a1
						Gps2
						Leprel2
						Cd4
						Agap3
						Tpi1
						Mrps23
						Rhebl1
						Hes7
						Pigx
						D030013I16Rik
						Synj2
						Igf2r
						Riok2
						Hcfc1r1
						Satb1
						Spats1
						Aars2
						Mrpl14
						Slc29a1
						Hsp90ab1
						Cnpy3
						Ubr2
						Taf8
						Usp49
						Bysl
						Nfya
						Stk38
						Cpne5
						Pi16
						Mtch1
						Pim1
						Rnf8
						Ftsjd2
						2900073G15Rik
						Ralbp1
						Twsg1
						M6prbp1
						Jmjd2b
						Nudt3
						Zfp523
						Fkbp5
						Papd1
						Map3k8
						Adamts10
						Tapbp
						Wdr46Ke2
						Rnf138
						Vps52
						Ring1
						Slc39a7
						H2
						Brd2Oa
						Psmb8
						Tap2
						Csnk2b
						Bat3
						Bat2
						Lta
						Atp6v1g2
						Dhx16
						Ndfip1
						2610110G12Rik
						Gnal1
						Mrps18b
						Rpp21
						Gnal
						Impa2
						Psmg2
						Ptpn2
						1110032A13Rik
						Dctn4
						Rbm22
						2410127L17Rik
						Ehd1
						Atg2a
						Ppp2r5b
						Frmd8
						Rad9
						Dpf2
						Rps6kb2
						Pola2
						Coro1b
						Cabp4
						Tmem134
						Aip
						Pitpnm1
						Pold4
						Cdk2ap2
						Adrbk1
						Nudt8
						Ehbp1l1
						Scyl1
						Men1
						Map4k2
						Sf1
						Smc3
						Pdcd4
						Smndc1
						Mxi1
						Add3
						Arl3
						Sfxn2
						Ablim1
						Scd3
						Scd2
						Gbf1
						Tmem180
						Actr1a
						Sufu
						Fyco1
						Slc6a20b
						Lztfl1
						Atp10a
						2310003H01Rik
						Pde6g
						R3hdm2
						Gli1
						Mbd6
						Dctn2
						Pip4k2c
						Bet1l
						Ric8
						Sirt3
						Psmd13
						Ptdss2
						Hras1
						Tm9sf2
						Cant1
						Cbx2
						Cbx8
						1110007L15Rik
						Stag2
						Klf7
						Slc39a10
						Icos
						Ctla4
						Cd28
						Cflar
						Stk17b
						Obfc2a
						Mgat4a
						Unc50
						6330578E17Rik
						Inpp4a
						Ctdsp1
						Pnkd
						Ptma
						Pde6d
						Cops7b
						Lrrfip1
						Hdac4
						Actr3
						Tmem163
						Acmsd
						Nek7
						Srgap2
						Lgtn
						Rassf5
						Elk4
						Atp2b4
						Stx6
						Mr1
						Copa
						Pou2f1
						Ppp2r5a
						Tmem206
						Tatdn3
						Fam107b
						Rabgap1l
						Trdmt1
						Cubn
						Vim
						4930426L09Rik
						Pip4k2a
						Psmb7
						Il2ra
						Prkcq
						Pdss1
						Apbb1ip
						Slc2a8
						Lrsam1
						4930555K19Rik
						Tsc1
						Gtf3c5
						Ralgds
						Tor1a
						BC005624
						Usp20
						Agpat2
						Notch1
						Sec16a
						Inpp5e
						Pmpca
						Sdccag3
						Itgav
						Zc3h15
						Sp3
						Commd9
						Traf6
						Caprin1
						Eif3j
						5730494N06Rik
						Stard7
						Fahd2a
						Nsfl1c
						Sdcbp2
						Kif3b
						E2f1
						Ptpn1
						Nfatc2
						Rprd1b
						Dhx35
						Zmat3
						Pik3ca
						Zfp639
						Mfn1
						Ncoa3
						Spata5
						Cog6
						D3Ertd300e
						Exosc8
						Mbnl1
						Cd2
						Notch2
						Sec22b
						Hax1
						Chrnb2
						Rag1ap1
						Hadh
						Lef1
						Ppa2
						A630047E20Rik
						Zbtb7b
						Gba
						Scamp3
						Hcn3
						Ash1l
						Arhgef2
						Mapbpip
						Sema4a
						Gpatch4
						Apoa1bp
						Sh2d2a
						Polr3gl
						Nfkb1
						Manba
						Casp8ap2
						3110043O21Rik
						Orm3
						Smu1
						Dnaja1
						Aptxps
						Bag1
						Chmp5
						Nfx1
						Mllt3
						Slc35d1
						Mier1
						Jak1
						Osbpl9
						Laptm5
						Tnfrsf1b
						Dem1
						Macf1
						Trit1
						Mfsd2
						Cap1
						Ppt1
						Tceb3
						1110049F12Rik
						Gale
						Hmgcl
						Fuca1
						Pnrc2
						Fusip1
						Plk3
						Ptp4a2
						Khdrbs1
						Ccdc28b
						2510006D16Rik
						Eif3i
						Hdac1
						Sh3bgrl3
						Gpn2
						Gpatch3
						Nudc
						Mtf1
						Inpp5b
						Sf3a3
						Utp11l
						Tmub1
						Fastk
						Slc4a2
						Cdk5
						Abcb8
						Slc25a33
						Mll5
						Rbks
						Slc4a1ap
						Mrpl33
						Rhoh
						Antxr2
						Gtf2h3
						Eif2b1
						Ddx55
						Tmed2
						Rilpl1
						Rilpl2
						Snrnp35
						Psmd9
						Rhof
						Morn3
						Aacs
						Rab35
						Sirt4
						Pxn
						Ccr9
						St7
						Tes
						Actb
						Polr1d
						Tsc22d4
						2010007H12Rik
						Mepce
						Klhdc10
						Epha1
						Zyx
						Casp2
						Trpv6
						Ephb6
						Wbp1
						Gcs1
						Pole4
						Arhgap25
						Aplf
						Rab43
						Isy1
						Cnbp
						Copg
						Tmf1
						Uba3
						Frmd4b
						Abtb1
						Nup210
						Mlf2
						Ptms
						Cops7a
						Clec2d
						Plekha5
						Aebp2
						Kras
						Bcat1
						Cmas
						Sec13
						Mark4
						Ercc2
						Vasp
						Pdcd5
						Nfkbib
						Det1
						Mrps11
						Mrpl46
						Eed
						2610207I05Rik
						Xylt1
						Pde3b
						Mylpf
						Qprt
						Maz
						Mvp
						Sez6l2
						Kctd13
						Mrpl48
						Coro1a
						Sult1a1
						Ccdc101
						Cln3
						Nfatc2ip
						Rabep2
						Atp2a1
						Sh2b1
						Eif3c
						Lat
						Il21r
						Il4ra
						Psma1
						Jmjd5
						Prkrir
						Copb1
						Rbbp6
						BC017158
						Cd37
						E430018J23Rik
						9130019O22Rik
						Rgs10
						Tial1
						Stim1
						Frag1
						Pctk1
						Usp11
						Acsl4
						Erlin2
						Prosc
						Brf2
						Rab11fip1
						Eif4ebp1
						Carkd
						Leprotl1
						Dctn6
						Tnks
						Tmem66
						Tm2d2
						Plekha2
						Vps37a
						Cnot7
						Irf2
						Cbr4
						Sh3rf1
						Snx20
						Tnpo2
						Rfx1
						Mast3
						Pik3r2
						Rab3a
						Pde4c
						Lsm4
						Dctn1
						Psmb10
						Dus2l
						Nfatc3
						Ldhd
						Wdr59
						Birc3
						Dcun1d5
						Ets1
						Pts
						Tagln
						Cd3e
						Cd3d
						Ddx6
						Ilf3
						Anxa2
						Narg2
						Anp32a
						Rcn2
						Pstpip1
						Tmem30a
						Cox7a2
						Plscr2
						Car12
						Usp3
						2610101N10Rik
						Crtap
						Cmtm6
						Dync1li1
						Cmtm7
						Tgfbr2
						Trib1
						Cish
						Atxn2l
						Fhl3
						Abtb2
						D430042O09Rik
						Chrm1
						Gtf3c1
						2410131K14Rik
						Fkbp1a
						1810008A18Rik
						Chpf
						Gmppa
						Triobp
						Nol12
						Rnf125
						Gga1
						Rac2
						Trim45
						Kctd17
						Lpp
						Mif
						Dnm2
						Usp37
						D030074E01Rik
						Spg11
						1110038D17Rik
						Zbtb1
						Ucp2
						BC034090
						Rpap2
						Usp36
						Vhl
						6720456B07Rik
						Dnahc17
						Mks1
						BC033915
						2310044G17Rik
						Ogt
						Ccnd3
						Mfsd7c
						Exosc4
						Thoc5
						Nipsnap1
						Med13
						Gtf2h5
						Tbc1d10a
						2310014H01Rik
						Tmem5
						Ankrd12
						Sirt6
						Tmub2
						Gna11
						G6pc3
						Sos2
						Brunol5
						Tet3
						Tmem127
						Mylc2b
						Cog3
						Filip1
						Sidt2
						Dpp4
						Baz1a
						Kri1
						Dcbld2
						Wdr78
						Heatr5a
						Arl6ip5
						Lsm7
						Lcat
						Oaz1
						Hectd1
						Raver2
						Plekhj1
						Cops4
						Lin54
						Gnptab
						Sec31a
						Pcsk7
						Klf16
						2210018M11Rik
						Slc12a8
						BC051227
						Ankrd11
						1600002K03Rik
						Midn
						Dos
						Zswim4
						Grin3b
						Fbxo45
						Dym
						Mrps2
						1500031L02Rik
						Tmem63b
						BC027231
						Edc4
						Abt1
						Sec24a
						Tbcc
						Arhgap26
						Elf1
						Iqce
						Ttyh3
						BC032203
						Chst12
						Rfxap
						Atp13a2
						Alg5
						Cc2d1a
						Eif2c2
						Cab39
						Cyld
						Cuedc2
						Unc84a
						2510003E04Rik
						Ss18
						Slc35b2
						BC057552
						Rbm17
						Syn1
						Fgf2
						4932438A13Rik
						Galnt6
						Ccdc21
						Azin1
						Ugcgl1
						Ubr5
						Nenf
						Samd4b
						Rapgef6
						Fbxo34
						Plekhg2
						Zdhhc18
						Rps16
						Wdhd1
						Prkci
						Gnpnat1
						BC017647
						Ppp1r16b
						Ptger2
						Actr5
						N4bp2
						Rpl10a
						Tspan14
						BC016495
						Bri3bp
						Ndufv1
						Bicd2
						Scarb1
						Fgd3
						1110007C09Rik
						A630055G03Rik
						Rara
						Wipf2
						Socs1
						Sbno1
						Camk4
						Cd84
						Ormdl3
						Spon1
						Atg5
						Pde4dip
						Smg6
						Atg9b
						Tsr1
						Zfp384
						Sgsm2
						Lasp1
						Setd1b
						Rras
						Usp5
						Mllt6
						Uqcrfs1
						Chmp4b
						Sv2a
						Otud7b
						Prr3
						Bxdc1
						Jarid2
						Tctn1
						Rnh1
						Herc1
						4930504E06Rik
						Atp5l
						Abcf1
						Gabpb2
						Sema6c
						Irs2
						Rpl12
						Supt3h
						Ppp1r9b
						1700019L03Rik
						Timm8b
						Ttc16
						Fam173b
						Rreb1
						Mar6
						Zc3hc1
						Ube2h
						Tbc1d19
						Srrm2
						Ppp1r10
						Picalm
						Mtmr7
						Slc9a8
						Zdhhc2
						Tnrc18
						Rxrb
						Prkcbp1
						Nploc4
						Heca
						Cited2
						2610208K16Rik
						Pik3cd
						Clstn1
						Tbc1d16
						Cbx4
						Flywch1
						Gramd1b
						1700034J05Rik
						Bach2
						Olfr56
						Arhgap9
						Trim7
						Mars
						Trim41
						Lyrm5
						Ppp1ca
						Dtx3
						Rc3h1
						Pvr
						Gm885
						D14Abb1e
						Clcf1
						Camta2
						Creg1
						Klc3
						Hnrnpul1
						Ints8
						Rnf167
						Spen
						Iqcc
						Eml2
						Bsdc1
						Crocc
						S100pbp
						Abhd4
						Trim62
						Elmo1
						Chrnb1
						2310036O22Rik
						Ublcp1
						Chd7
						Rusc1
						Thoc6
						Rgl2
						Ssr2
						Ccdc9
						Mdfic
						Dcp1b
						Gcn1l1
						Coro2b
						Ubac2
						Smek1
						Ndufa7
						Znrf3
						Hnrnpf
						Zfp239
						Kank3
						Tbc1d22b
						Ikbke
						Slc5a10
						Nfkbil1
						2410015N17Rik
						Tbc1d10b
						Cd2bp2
						Usp22
						Ubap2l
						Ube2q1
						4632404H12Rik
						Jhdm1d
						Pbxip1
						Maff
						Shc1
						Pla2g6
						Flad1
						Obfc1
						1700012A16Rik
						Wdr74
						Dpm3
						Krtcap2
						Apob48r
						Trim46
						Muc1
						Rnf214
						Mcts2
						Gng2
						Mobkl1b
						Zmpste24
						Pigv
						Trim56
						D17H6S53E
						Hexim2
						A030009H04Rik
						E130012A19Rik
						Casc1
						Zfp3
						Rbm20
						Fem1a
						Ly6g5b
						Kbtbd7
						Ccdc84
						4933404M19Rik
						1810024B03Rik
						Arf6
						Foxo1
						Ubr3
						Gpr4
						BC024139
						Tigd3
						Zfp507
						Ascc1
						Pard6b
						Tmem201
						Rg9mtd1
						Zfp36
						Fads6
						9330133O14Rik
						Chchd8
						4921523A10Rik
						Rpl18a
						Bola3
						AI467606
						2310047M10Rik
						Cirbp
						Dpy19l4
						BC106179
						Trim39
						Gprin3
						Ddx28
						Glb1
						Zfp553
						Spred2
						Col27a1
						Zfp36l2
						Cradd
						Mtmr11
						Ing1
						Tmem104
						Pofut1
						Lrrc8d
						Rbm16
						Zfp62
						Zfp322a
						Rpl27a
						B430212C06Rik
						Kctd4
						Zfp518b
						Prr12
						Hmga1
						Cdc42se1
						Kctd11
						Ccdc66
						Slc39a3
						D030056L22Rik
						Ticam1
						Cltc
						Dync2h1
						C2cd3
						0610025P10Rik
						Rexo1
						Als2cr12
						Cd3eap
						Rps8
						D19Wsu162e
						Pygo2
						Cdca4
						Ankrd16
						Trappc9
						Marcksl1
						Isg20l2
						Mll2
						Bcl11b
						Pskh1
						Socs4
						6530418L21Rik
						Mmgt2
						C030019I05Rik
						Hexim1
						Sephs2
						Ccr2
						E430004N04Rik
						Ppm2c
						Tigd2
						Zfp219
						Trappc1
						Setd8
						Spty2d1
						Ccdc69
						Orai1
						Gm71
						Plekhf2
						Ankrd55
						Gpr171
						Slc25a44
						4921505C17Rik
						2310030N02Rik
						Fbxl22
						Zfp61
						Fam100b
						Prkaa1
						2310061I04Rik
						Tmem123
						4930412M03Rik
						Gpr183
						Nup160
						Zfp46
						Commd1
						Zbtb22
						Bbs12
						Spn
						Irf2bp2
						B3gnt2
						Rinl
						B230319C09Rik
						Arf3
						Klhdc1
						Zfp217
						Gnpda1
						Bre
						Rps10
						Opa3
						Cdc42se2
						Ankrd44
						Ezr
						Asna1
						Cherp
						Rap1b
						BC004004
						A630001G21Rik
						1700030K09Rik
						Sae1
						Junb
						Msl1
						Rnaseh2a
						Rnf157
						Jam2
						Yap1
						Supt7l
						Mllt11
						Styx
						Mapk14
						Nrd1
						Sh3pxd2a
						Tmem39b
						Ptrh1
						Txlna
						Ech1
						Adnp2
						Lgals4
						D630008O14Rik
						Pkp3
						Capn12
						Kcnn4
						Zfp747
						Tmem120b
						Aes
						EG232599
						Fbxl11
						D730045B01Rik
						Lrrc8c
						Actn4
						Rnd1
						Pcnxl3
						Ep300
						Nfic
						Cd47
						2810422J05Rik
						Uba52
						Hmcn2
						Klhl26
						Rras2
						Fmnl1
						Zfp1
						Tceb2
						9030607L17Rik
						Nod2
						Cnot10
						Cars2
						Dennd1b
						Zbtb25
						Med12l
						Cebpb
						Ier5
						Setd3
						Acbd4
						Tatdn2
						AI842396
						Rpgrip1
						Slc44a2
						Birc2
						Prdm2
						BC021614
						Grlf1
						Usf2
						Rpl23a
						Rpl5
						Fbxo18
						Thra
						Cds2
						Nap1l1
						2810428I15Rik
						Hnrnpa3
						EG627828
						Sh2d3c
						Mfsd4
						Hnrnpm
						Sep9
						Zc3h4
						Rpl11
						BC056474
						Ptk2b
						Znhit1
						1110020P15Rik
						Nsmce2
						Giyd2
						AU019823
						Zfp341
						Irak4
						Ube4a
						Atxn7l3
						Chpt1
						7120451J01Rik
						Dhps
						Tpt1
						Hnrnpc
						Rnf14
						Irak2
						Tmem219
						Eno3
						Atp8b2
						B2m
						Gstp1
						Slc4a4
						Zfp143
						Maml3
						Orm2
						Dot1l
						Mdc1
						Tmem91
						Ssbp3
						Slc25a3
						Ppp4r1
						Flot2
						Athl1
						Lmnb2
						Rai1
						2700097O09Rik
						2010012O05Rik
						Mppe1
						Srpk2
						2310039H08Rik
						AI413582
						Zfp512
						l7Rn6
						Actg1
						Parp10
						B9d2
						Nup98
						1700011J10Rik
						Ppcdc
						Rpl7l1
						Brpf3
						Gpn1
						Trerf1
						Mtx1
						Ghrl
						Tacc1
						E230001N04Rik
						Ipo7
						Mfsd7b
						Nck2
						Npal1
						Cnga1
						Rplp0
						Rps28
						B3galt4
						Prkag1
						Gtf2f2
						Tm9sf4
						Pick1
						Lgals1
						Pdxp
						Slc4a5
						Aup1
						Chrac1
						B630019A10Rik
						Clec16a
						Rap1a
						Sf3b4
						Clk2
						Slc7a14
						Dusp22
						Dazap1
						Pcgf1
						Psmb3
						Slfn9
						Sco1
						Ell
						Ssbp4
						Sp140
						Mfhas1
						Mpzl3
						Fbxo47
						1810027O10Rik
						Top1
						Sars2
						Treml2
						Jund
						Mboat4
						Sfrs3
						Rpl23
						Pcnp
						Eef1g
						Tut1
						Mta2
						Eml3
						Rom1
						B3gat3
						Ganab
						Ints5
						1810009A15Rik
						AI462493
						Ubxn1
						Bscl2
						Gng3
						Hnrnpul2
						Ttc9c
						Zbtb3
						Polr2g
						Snx29
						Mpst
						G630016D24Rik
						Ptrh2
						Slfn10
						Nfxl1
						4930599N23Rik
						BC050254
						A330017A19Rik
						Zfp414
						C130040N14Rik
						Rshl2a
						EG626058
						Cep76
						9530048O09Rik
						Tufm
						AA474408
						Rhog
						Flt3l
						Zfp94
						C230081A13Rik
						Ovgp1
						Foxr1
						2310033K02Rik
						4931440P22Rik
						Tspyl3
						BC025920
						Spata5l1
						Fnbp1
						Nrbp2
						Hnrpll
						Gpx4
						Tcrb
						A430107P09Rik
						D17Ertd663e
						Chd2
						Casc3
						Cisd3
						Dph1
						Eif5a
						Ube2v1
						2310009B15Rik
						Tmem179b
						Ccdc142
						Hspe1
