# Supplementary material for: High-density P300 enhancers control cell state transitions
Source: BMC Genomics. 2015 Nov 6;16:903. doi: 10.1186/s12864-015-1905-6 (PMC4636788; doi:10.1186/s12864-015-1905-6)
Supplement: Additional file 6: Table S4. — Cell-specific SE-associated lncRNAs in T helper cells.(XLSX 58 kb) [file 12864_2015_1905_MOESM6_ESM.xlsx]

## Sheet: Sheet1
Th1 module	Th2 module	Th17 module	Th1 Th2 module	Th2 Th17 module	Th1 Th17 module	Th1 Th2 Th17 module
lincR-Cdyl-5S	lincR-Batf-5	lincR-Cd47-3AS-107K	lincR-2010109I03Rik-5	lincR-Ccdc63-5-2K	lincR-Myc-3S	lincR-6430527G18Rik-5S
LincR-Ifng-3AS	lincR-Cradd-3S	lincR-Cpd-5AS	lincR-2310079F23Rik-3AS		lincR-Smarce1-3	lincR-A630001G21Rik-5
lincR-Nfkbiz-3S	lincR-Cyp11a1-5S	lincR-Fam49b-3AS-1165K	lincR-Arl4c-5		lincR-Tcf7-5	lincR-Adora3-5S
lincR-Plac8-5-70K	lincR-Epas1-3AS	lincR-Il17f-3	lincR-BC029214-5S			lincR-Anapc1-3
	lincR-Gata3-3	lincR-Ppp1r14c-3AS	lincR-Bcl2-3AS			lincR-Anp32a-5
	lincR-Gata3-3S-290K	lincR-Ppp1r14c-3S	lincR-Cd47-5S-53K			lincR-Atp2b4-5
	lincR-Gata3-3S-336K	lincR-Satb1-5AS-628K	lincR-Creb3l2-5-22K			lincR-Bach2-5AS
	lincR-Il10-5-8K	lincR-Wwox-3	lincR-Fam102a-5-37K			lincR-Bcl11b-3AS-725K
	lincR-Il13-5		lincR-Hoxb4-3-136K			lincR-Bcl11b-3S
	lincR-Nsmce1-5		lincR-Hoxb4-3-138K			lincR-Btg2-3S
	lincR-Ntrk3-5S		lincR-Rasgrp1-5AS-74K			lincR-Bzrap1-5-7K
	lincR-Trio-3AS		lincR-Rasgrp1-5AS-90K			lincR-Cacna1e-5S-278K
	lincR-Vrk1-3-231K		lincR-Rasgrp1-5AS-97K			lincR-Ccdc63-5-5K
	lincR-Vrk1-3S		lincR-Rbm38-3			lincR-Chd2-5-17K
			lincR-Rhoh-3AS-20K			lincR-Chd2-5S-41K
			lincR-Sipa1l1-5AS			lincR-Clec2d-3
			lincR-Snx9-5S			lincR-Cmtm6-3
						lincR-Cops7a-5
						lincR-Dhx37-3
						lincR-Dock2-5S
						lincR-Dusp2-5AS
						lincR-Ets1-3AS
						lincR-Fcgr1-5-118K
						lincR-Frmd8-3-47K
						lincR-Frmd8-3AS
						lincR-Haao-5-269K
						lincR-Klf6-5
						lincR-Lrrc8c-3S
						lincR-Mast3-5S
						lincR-Mllt6-5AS
						lincR-Ndrg1-5AS
						lincR-Ndufb3-3
						lincR-Nedd1-3S
						lincR-Nsmce2-3S
						lincR-Parp11-5S-202K
						lincR-Pim1-5-0K
						lincR-Pim1-5-108K
						lincR-Poc1b-3
						lincR-Prkrir-5AS
						lincR-Prrc2a-5
						lincR-Ptma-5S
						lincR-Rhoh-3AS-14K
						lincR-Rpap2-3
						lincR-Scd2-3S
						lincR-Sec31a-5S
						lincR-Sh2d1a-5S
						lincR-Slamf6-3-18K
						lincR-Smagp-5S
						lincR-Ss18-3
						lincR-Tgif1-5S
						lincR-Vim-5AS
						lincR-Vrk1-3AS-1042K
						lincR-Zfp101-5
						lincR-Zfp217-5S
						lincR-Zfp239-3S
