# Supplementary material for: High-density P300 enhancers control cell state transitions
Source: BMC Genomics. 2015 Nov 6;16:903. doi: 10.1186/s12864-015-1905-6 (PMC4636788; doi:10.1186/s12864-015-1905-6)
Supplement: Additional file 7: Table S5. — Table S5: Cell-specific SE-associated miRNAs in T helper cells.(XLSX 35 kb) [file 12864_2015_1905_MOESM7_ESM.xlsx]

## Sheet: Sheet1
Th1 module	Th2 module	Th17 module	Th1 Th2 module	Th2 Th17 module	Th1 Th17 module	Th1 Th2 Th17 module
mmu-mir-147		mmu-mir-133b	mmu-mir-24-1		mmu-mir-221/222	mmu-mir-122
		mmu-mir-155	mmu-mir-27b			mmu-mir-132
		mmu-mir-206				mmu-mir-200c
						mmu-mir-212
						mmu-mir-23a
						mmu-mir-24-1
						mmu-mir-26b
						mmu-mir-27b
						mmu-mir-29b-1
						mmu-mir-330
						mmu-mir-491
						mmu-mir-126
						mmu-mir-142
						mmu-mir-192
						mmu-mir-21
						mmu-mir-219-1
						mmu-mir-23b
						mmu-mir-24-2
						mmu-mir-27a
						mmu-mir-29a
						mmu-mir-324
						mmu-mir-361
						mmu-mir-92b
